# Supplementary material for: Probing an Ixodes ricinus salivary gland yeast surface display with tick-exposed human sera to identify novel candidates for an anti-tick vaccine
Source: Sci Rep. 2021 Aug 3;11:15745. doi: 10.1038/s41598-021-92538-9 (PMC8333314; doi:10.1038/s41598-021-92538-9)
Supplement: Supplementary file 3 — Supplementary Information 3. [file 41598_2021_92538_MOESM3_ESM.xlsx]

## Sheet: Title page
Probing an Ixodes ricinus salivary gland yeast surface display with tick-exposed human sera to identify novel candidates for an anti-tick vaccine
Jos J. A. Trentelman1, Julen Tomás-Cortázar2,7*, Sarah Knorr3*, Diego Barriales2, Ondrej Hajdusek4, Radek Sima4, Jasmin I. Ersoz1, Sukanya Narasimhan5, Erol Fikrig5, Ard M. Nijhof3, Juan Anguita2,6, Joppe W. Hovius1.
*both authors contributed equally
*Correspondence to j.j.trentelman@amsterdamumc.nl
Center for Experimental and Molecular Medicine, Amsterdam Multidisciplinary Lyme borreliosis Center, Amsterdam UMC, Location Academic Medical Center, University of Amsterdam, Amsterdam, the Netherlands.1; CIC bioGUNE-Basque Research & Technology Alliance, Derio 48160, Spain2; Institute for Parasitology and Tropical Veterinary Medicine, Freie Universität Berlin, Berlin, Germany3; Biology Centre, I…

## Sheet: Supplemental file primers
Primers	Sequence forward (5' > 3')	Sequence reverse (5' > 3')
PYD1 sequencing	AGTAACGTTTGTCAGTAATTGC	GTCGATTTTGTTACATCTACAC
PolyA anchored sequencing primer	`-	TTTTTTTTTTTTTTTTTTTTTV
V5H126, Cloning	CGCCATGGGACCAAGTTGTCACCTCCGGCTT	CGGTCGACTACTTCTTCTTGCGGAGGAGGGT
B7PDE7, Cloning	CGCCATGGGACGTGTCGCTACCTACCGGGCT	CGGTCGACTACTTCTTCTTGCGGAGGAGGGT
A0A0K8R6W3, Cloning	CGCCATGGGAGCCAGCAGCGCCATCGCTGGCTA	CGGTCGACTACTTCTTCTTGCGGAGGAGGGT
V5H126, RT-qPCR	CAGGCTATGGTTATGGAGCAG	ATAGCCGAAGCCAGTCACAC
B7PDE7, RT-qPCR	GGTGGCTACGGTTATGGTTC	AGCCAAAGCCGTTACCAAAG
A0A0K8R6W3, RT-qPCR	TACTCTGGCCTCGGCTACTC	TAGCCATTCCCAAGACCAAC
Cyrochrome c, RT-qPCR	CTTCAGAAGAGCTCGGCGAT	GGAGTGCCAATGTAGCGAGT
Tick actin, qPCR	GGCGACGTAGCAG	GGTATCGTGCTCGACTC
OspA, qPCR	AAAAATATTTATTGGGAATAGGTCT	CACCAGGCAAATCTACTGAA
